# Supplementary material for: Transcriptomic Insights into Higher Anthocyanin Accumulation in ‘Summer Black’ Table Grapes in Winter Crop Under Double-Cropping Viticulture System
Source: Plants (Basel). 2024 Dec 25;14(1):26. doi: 10.3390/plants14010026 (PMC11722956; doi:10.3390/plants14010026)
Supplement: Supplementary file 1 [file plants-14-00026-s001.zip]

Archive with 1 entries (1 files):
- plants-3333589-supplementary.xlsx
