# Supplementary material for: Transcriptomic Insights into Higher Anthocyanin Accumulation in ‘Summer Black’ Table Grapes in Winter Crop Under Double-Cropping Viticulture System
Source: Plants (Basel). 2024 Dec 25;14(1):26. doi: 10.3390/plants14010026 (PMC11722956; doi:10.3390/plants14010026)
Supplement: Supplementary file 1 [file plants-14-00026-s001.zip › plants-3333589-supplementary.xlsx]

## Sheet: Table S1
Table S1. Lists the primers used for quantifying gene expression levels through RT-qPCR.
Gene Name	Gene ID	Forward Primer (5'-3')	Reverse Primer (5'-3')
VvHY5	100261472	CACCCATTTCTTCTTTCTCC	CTGCTCGTAACTCCTGGAA
VvPIF3	100243222	TCCCTAACCCTTCTCAGATTCA	CGTGGTATCGTCGGACAAAT
VvPHYA	100258014	ATTGTGCGGAACCCATCT	TCCTATCAGTGGCTTCTTCTCTC
VvPHYB	100261882	GAACCCAAACAAGAGCAGTGG	TTCCTGAACTCATTT
VvMYB	100233018	CTGCGATGGTGGTC TTTAC	GGTCTTTCAATAGTTGGTGCTC
VvbHLH	100268131	CCCTTCTTACTCTGACCCTG	GCATACCCATACCCATACTCA
VvCHI	100233078	GTTAGCGGATTCGGTTGACTT	AAGAATGGAGTTGCCTGGTG
VvCHS	100258106	TCACCCACCTTGTCTTCTGC	GTTGGTACATCATCAGCCTCTT
VvDFR	100233141	GCTGACAGATTTGGGGTTTG	GGTCTTGCCATCTACAGGTTT
VvF3'5'H	100243414	CGGCTACTACATCCCAAAGAA	CGTCCCTAAAATGTACTCAACCA
VvF3H	100233079	ATGGCGGAAAGACTTGGAT	CGGGGTTTTGGAATGTTG
VvF3'H	100232999	TGGAGGCGAAGATCCGAAG	CAGGAAAGCGTCAAACCGA
VvGST	100233042	TTGGGCTGAAAGTTGTGGAT	ATGGTGGCATCACGAAGG
VvLDOX	100233142	ATGAGGGCAAGTGGGTGA	GCGGCTCGCAGAAAACT
VvOMT	100233134	CCTCTTCGCCATGCAACTAG	CCAAGCCCGTAAATCCGT
VvUFGT	100233099	CCTCCAATGGCTCAAAGAAAG	GTGCCTCAGCTAGGGCTACAA
18s RNA		TGGCCTTCGGGATCGGAGTAA	ATCCCTGGTCGGCATCGTTTAT

## Sheet: Table S2
Table S2. Displays the mean daily temperature and illumination intensity throughout the growth of grape berries
Temperature						Temperature
Growth stage	Date	a	b	c		Growth stage	Date	d	e	f
E-L 1	2021-01-01	18.52	16.76	22.93		E-L 1	2021-07-01	28.24	29.91	24.44
E-L 1	2021-01-02	18.21	16.69	22.32		E-L 1	2021-07-02	29	30.21	24.45
E-L 1	2021-01-03	17.68	15.92	21.72		E-L 1	2021-07-03	29.53	30.9	23.84
E-L 1	2021-01-04	16.99	15.54	20.95		E-L 1	2021-07-04	30.29	31.28	22.93
E-L 1	2021-01-05	16.23	15.09	20.73		E-L 1	2021-07-05	30.74	31.88	21.87
E-L 1	2021-01-06	15.39	14.71	21.34		E-L 1	2021-07-06	30.75	32.19	20.81
E-L 1	2021-01-07	16.16	14.71	22.02		E-L 1	2021-07-07	31.66	32.65	27.75
E-L 1	2021-01-08	17.07	15.09	22.25		E-L 1	2021-07-08	32.5	32.96	27.06
E-L 1	2021-01-09	17.68	15.55	20.88		E-L 1	2021-07-09	31.82	32.5	26.84
E-L 1	2021-01-10	18.52	16.16	19.97		E-L 1	2021-07-10	31.44	31.97	26.84
E-L 1	2021-01-11	18.82	16.84	18.82		E-L 1	2021-07-11	30.68	31.59	27.98
E-L 1	2021-01-12	18.82	17.53	18.29		E-L 1	2021-07-12	29.69	30.99	28.89
E-L 1	2021-01-13	18.67	18.37	17.22		E-L 1	2021-07-13	29.24	30.46	31.17
E-L 1	2021-01-14	18.9	19.13	16.31		E-L 1	2021-07-14	30.08	30.08	32.99
E-L 1	2021-01-15	19.21	20.04	15.24		E-L 1	2021-07-15	30.91	29.7	33.83
E-L 1	2021-01-16	19.21	20.73	14.71		E-L 1	2021-07-16	31.52	29.47	32.23
E-L 1	2021-01-17	19.13	20.65	14.94		E-L 1	2021-07-17	31.83	30.08	30.79
E-L 1	2021-01-18	19.59	20.58	15.85		E-L 1	2021-07-18	31.3	30.23	30.03
E-L 1	2021-01-19	19.89	20.58	16.69		E-L 1	2021-07-19	31.61	30.99	29.2
E-L 1	2021-01-20	19.21	20.58	17.61		E-L 1	2021-07-20	31.76	30.69	29.28
E-L 1	2021-01-21	18.75	20.2	18.29		E-L 1	2021-07-21	31.92	30.61	29.89
E-L 1	2021-01-22	17.91	19.59	19.43		E-L 1	2021-07-22	32.91	30.39	30.72
E-L 1	2021-01-23	17.3	19.13	20.2		E-L 1	2021-07-23	32	30.08	31.48
E-L 1	2021-01-24	16.7	18.52	21.19		E-L 1	2021-07-24	31.24	29.93	32.47
E-L 1	2021-01-25	16.31	18.22	22.33		E-L 1	2021-07-25	31.85	29.71	32.25
E-L 1	2021-01-26	17.15	18.14	23.32		E-L 1	2021-07-26	33.22	29.71	31.04
E-L 1	2021-01-27	17.84	18.45	24.46		E-L 1	2021-07-27	32.16	30.09	30.2
E-L 1	2021-01-28	18.83	18.9	25.38		E-L 1	2021-07-28	31.56	30.4	28.84
E-L 1	2021-01-29	19.29	19.51	24.08		E-L 12	2021-07-29	31.48	30.7	27.85
E-L 1	2021-01-30	19.06	20.05	23.17		E-L 12	2021-07-30	32.25	30.93	26.33
E-L 1	2021-01-31	18.98	20.58	22.1		E-L 12	2021-07-31	32.33	31.16	25.19
E-L 1	2021-02-01	19.14	19.59	22.87		E-L 12	2021-08-01	31.72	31.39	24.97
E-L 1	2021-02-02	18.83	18.98	23.78		E-L 12	2021-08-02	32.64	31.01	25.73
E-L 1	2021-02-03	18.38	18.67	25		E-L 12	2021-08-03	30.14	30.78	25.74
E-L 1	2021-02-04	17.77	18.07	25.53		E-L 12	2021-08-04	31.43	30.48	27.71
E-L 1	2021-02-05	17.08	17.38	24.16		E-L 12	2021-08-05	32.49	30.41	28.93
E-L 1	2021-02-06	16.47	17.15	23.4		E-L 12	2021-08-06	31.66	29.95	28.25
E-L 1	2021-02-07	15.86	16.62	24.7		E-L 12	2021-08-07	31.97	29.65	28.64
E-L 1	2021-02-08	15.25	16.39	25.76		E-L 12	2021-08-08	33.19	29.58	30.31
E-L 1	2021-02-09	14.72	15.93	24.7		E-L 12	2021-08-09	33.72	29.96	30.01
E-L 1	2021-02-10	14.8	16.24	23.55		E-L 12	2021-08-10	32.89	30.26	28.27
E-L 1	2021-02-11	15.48	16.54	22.72		E-L 12	2021-08-11	32.36	30.64	27.28
E-L 1	2021-02-12	16.09	17.46	21.57		E-L 12	2021-08-12	31.98	31.02	30.4
E-L 1	2021-02-13	16.78	17.92	20.74		E-L 12	2021-08-13	32.21	31.33	31.01
E-L 12	2021-02-14	17.46	18.07	19.97		E-L 12	2021-08-14	31.84	30.8	28.97
E-L 12	2021-02-15	18.23	17.84	20.58		E-L 12	2021-08-15	31.16	30.42	26.23
E-L 12	2021-02-16	18.91	17.61	21.5		E-L 12	2021-08-16	30.78	30.34	24.26
E-L 12	2021-02-17	19.83	17.38	20.2		E-L 12	2021-08-17	29.79	30.58	24.49
E-L 12	2021-02-18	20.44	17.61	18.99		E-L 12	2021-08-18	30.4	30.8	24.5
E-L 12	2021-02-19	20.66	17.76	18.76		E-L 12	2021-08-19	31.24	31.26	25.79
E-L 12	2021-02-20	20.67	17.61	19.6		E-L 12	2021-08-20	32.23	30.96	27.69
E-L 12	2021-02-21	20.67	17.69	20.51		E-L 12	2021-08-21	32.76	30.97	26.63
E-L 12	2021-02-22	20.74	17.99	21.73		E-L 12	2021-08-22	32.92	31.42	27.47
E-L 12	2021-02-23	20.36	18.76	22.72		E-L 12	2021-08-23	32.99	31.5	25.42
E-L 12	2021-02-24	19.98	19.21	23.56		E-L 12	2021-08-24	32.47	30.59	24.21
E-L 12	2021-02-25	19.14	19.98	24.4		E-L 12	2021-08-25	31.86	30.82	23.15
E-L 12	2021-02-26	18.69	20.59	24.7		E-L 12	2021-08-26	31.25	31.13	21.93
E-L 12	2021-02-27	18.15	21.42	23.64		E-L 12	2021-08-27	30.65	30.75	21.63
E-L 12	2021-02-28	18.08	22.42	22.72		E-L 12	2021-08-28	30.19	30.52	21.03
E-L 12	2021-03-01	18.92	22.87	21.96		E-L 12	2021-08-29	29.74	30.14	22.78
E-L 12	2021-03-02	19.83	22.03	20.89		E-L 12	2021-08-30	30.57	29.99	23.46
E-L 12	2021-03-03	20.59	21.65	20.29		E-L 12	2021-08-31	31.11	29.84	24.98
E-L 12	2021-03-04	19.68	20.97	19.52		E-L 12	2021-09-01	30.43	28.4	25.82
E-L 12	2021-03-05	18.99	20.66	20.21		E-L 12	2021-09-02	30.05	28.94	26.88
E-L 12	2021-03-06	18.16	21.05	21.35		E-L 12	2021-09-03	29.75	29.39	25.74
E-L 12	2021-03-07	17.62	21.5	22.04		E-L 12	2021-09-04	30.13	29.09	25.67
E-L 12	2021-03-08	16.86	22.04	22.95		E-L 12	2021-09-05	30.97	28.87	24
E-L 12	2021-03-09	16.17	22.19	22.12		E-L 12	2021-09-06	31.27	28.56	24.45
E-L 12	2021-03-10	15.87	21.43	21.66		E-L 31	2021-09-07	30.9	28.18	25.45
E-L 12	2021-03-11	16.48	20.82	21.51		E-L 31	2021-09-08	30.52	27.35	25.83
E-L 12	2021-03-12	17.17	20.28	22.57		E-L 31	2021-09-09	29.92	26.36	25.91
E-L 12	2021-03-13	17.85	19.52	23.49		E-L 31	2021-09-10	30	25.91	25.46
E-L 12	2021-03-14	18.16	18.68	24.71		E-L 31	2021-09-11	30.45	25.15	24.85
E-L 12	2021-03-15	17.4	17.92	25.62		E-L 31	2021-09-12	31.29	24.39	24.54
E-L 12	2021-03-16	17.78	17.39	26		E-L 31	2021-09-13	30.83	24.09	23.48
E-L 12	2021-03-17	17.7	16.78	25.62		E-L 31	2021-09-14	30.84	23.79	24.24
E-L 12	2021-03-18	18.69	16.32	25.93		E-L 31	2021-09-15	31.14	24.24	26.22
E-L 31	2021-03-19	19.3	15.49	24.63		E-L 31	2021-09-16	31.3	24.47	27.66
E-L 31	2021-03-20	20.14	14.88	23.34		E-L 31	2021-09-17	31.15	24.55	28.65
E-L 31	2021-03-21	20.68	14.8	22.5		E-L 31	2021-09-18	31.08	24.63	26.07
E-L 31	2021-03-22	19.53	14.88	24.56		E-L 31	2021-09-19	31.54	24.55	25.54
E-L 31	2021-03-23	20.37	14.95	22.88		E-L 31	2021-09-20	31.01	24.25	25.47
E-L 31	2021-03-24	21.29	15.79	22.5		E-L 31	2021-09-21	30.4	23.64	26
E-L 31	2021-03-25	22.58	16.78	22.73		E-L 31	2021-09-22	31.32	23.19	26.54
E-L 31	2021-03-26	23.04	17.54	23.88		E-L 31	2021-09-23	30.94	21.9	25.48
E-L 31	2021-03-27	21.75	18.38	25.32		E-L 31	2021-09-24	30.03	21.37	23.66
E-L 31	2021-03-28	20.76	19.07	25.86		E-L 31	2021-09-25	29.8	20.76	22.67
E-L 31	2021-03-29	21.44	20.06	24.64		E-L 31	2021-09-26	29.35	20.31	22.3
E-L 31	2021-03-30	22.2	20.67	23.19		E-L 31	2021-09-27	28.82	20.16	23.05
E-L 31	2021-03-31	19.54	21.43	24.94		E-L 31	2021-09-28	28.59	19.85	23.21
E-L 31	2021-04-01	17.33	21.81	24.03		E-L 33	2021-09-29	28.9	19.85	23.97
E-L 31	2021-04-02	15.88	22.27	24.41		E-L 33	2021-09-30	29.28	20.01	24.27
E-L 31	2021-04-03	14.89	22.73	27.16		E-L 33	2021-10-01	29.5	21.38	23.36
E-L 31	2021-04-04	14.97	23.26	26.85		E-L 33	2021-10-02	29.35	22.67	23.21
E-L 31	2021-04-05	16.95	23.79	27.46		E-L 33	2021-10-03	29.13	23.81	24.88
E-L 31	2021-04-06	18.78	24.02	27.16		E-L 33	2021-10-04	28.67	23.28	26.1
E-L 31	2021-04-07	19.69	24.78	28.91		E-L 33	2021-10-05	27.84	22.15	26.94
E-L 31	2021-04-08	20.23	25.32	29.98		E-L 33	2021-10-06	26.78	21.24	27.16
E-L 31	2021-04-09	22.67	24.02	30.06		E-L 33	2021-10-07	26.4	20.4	26.79
E-L 31	2021-04-10	25.18	23.64	30.36		E-L 33	2021-10-08	25.26	18.66	25.95
E-L 31	2021-04-11	22.36	23.11	30.36		E-L 33	2021-10-09	24.35	19.95	25.2
E-L 31	2021-04-12	25.71	22.65	31.12		E-L 33	2021-10-10	23.9	20.49	25.35
E-L 31	2021-04-13	23.66	22.42	29.07		E-L 33	2021-10-11	24.43	21.09	25.5
E-L 31	2021-04-14	25.72	23.49	27.92		E-L 33	2021-10-12	24.81	21.1	26.26
E-L 33	2021-04-15	22.52	24.02	29.75		E-L 33	2021-10-13	24.74	20.8	26.12
E-L 33	2021-04-16	20.08	24.4	30.97		E-L 33	2021-10-14	23.75	20.5	25.74
E-L 33	2021-04-17	21.45	24.86	29.3		E-L 33	2021-10-15	22.77	22.02	25.59
E-L 33	2021-04-18	19.24	25.4	30.82		E-L 33	2021-10-16	22.01	22.78	17.36
E-L 33	2021-04-19	18.79	25.55	31.43		E-L 33	2021-10-17	20.95	23.39	17.67
E-L 33	2021-04-20	22.29	24.79	29.68		E-L 33	2021-10-18	20.27	21.49	18.43
E-L 33	2021-04-21	24.05	24.48	28.92		E-L 33	2021-10-19	19.89	20.2	19.42
E-L 33	2021-04-22	24.81	23.95	27.55		E-L 33	2021-10-20	20.04	18.76	19.57
E-L 33	2021-04-23	23.06	23.64	29.83		E-L 33	2021-10-21	21.72	17.47	19.19
E-L 33	2021-04-24	20.7	23.64	31.66		E-L 33	2021-10-22	22.55	15.96	18.74
E-L 33	2021-04-25	19.48	24.25	31.44		E-L 33	2021-10-23	17	15.35	19.19
E-L 33	2021-04-26	21	24.41	28.01		E-L 33	2021-10-24	16.62	14.82	19.65
E-L 33	2021-04-27	22.75	24.86	26.1		E-L 35	2021-10-25	20.49	13.83	19.96
E-L 33	2021-04-28	21.77	25.32	25.49		E-L 35	2021-10-26	20.12	12.32	20.57
E-L 33	2021-04-29	24.13	25.7	24.35		E-L 35	2021-10-27	19.44	11.94	20.57
E-L 33	2021-04-30	25.96	25.32	24.35		E-L 35	2021-10-28	18.98	11.56	19.58
E-L 33	2021-05-01	25.58	24.94	25.42		E-L 35	2021-10-29	19.82	13.46	19.43
E-L 33	2021-05-02	25.96	24.64	24.35		E-L 35	2021-10-30	18.76	14.75	18.9
E-L 33	2021-05-03	22.61	24.33	24.58		E-L 35	2021-10-31	17.85	16.5	18.6
E-L 33	2021-05-04	24.44	24.03	26.79		E-L 35	2021-11-01	19.07	16.95	17.39
E-L 33	2021-05-05	23.52	23.49	28.01		E-L 35	2021-11-02	18.76	15.29	16.63
E-L 33	2021-05-06	22.53	22.96	29.15		E-L 35	2021-11-03	18.55	14.3	15.72
E-L 33	2021-05-07	22.68	22.35	30.6		E-L 35	2021-11-04	18.43	12.86	15.04
E-L 33	2021-05-08	22.91	21.97	31.29		E-L 35	2021-11-05	18.4	13.7	14.36
E-L 33	2021-05-09	24.29	21.51	29.46		E-L 35	2021-11-06	18.39	14.31	13.82
E-L 33	2021-05-10	25.51	21.06	27.71		E-L 35	2021-11-07	18.8	16.44	13.6
E-L 33	2021-05-11	25.96	20.83	25.73		E-L 35	2021-11-08	19.3	18.48	13.3
E-L 33	2021-05-12	24.59	20.6	25.5		E-L 35	2021-11-09	19.61	21.07	13.6
E-L 35	2021-05-13	23.22	20.37	24.74		E-L 35	2021-11-10	19.77	19.63	13.98
E-L 35	2021-05-14	24.97	20.22	26.26		E-L 36	2021-11-11	19.97	19.17	14.29
E-L 35	2021-05-15	24.14	24.07	27.63		E-L 36	2021-11-12	20.07	18.72	14.51
E-L 35	2021-05-16	24.44	24.29	28.63		E-L 36	2021-11-13	20.83	18.04	15.05
E-L 35	2021-05-17	27.11	24.6	30		E-L 36	2021-11-14	20.9	17.05	15.35
E-L 35	2021-05-18	27.19	25.06	30.91		E-L 36	2021-11-15	21.1	18.2	15.05
E-L 35	2021-05-19	27.26	25.44	31.07		E-L 36	2021-11-16	21.2	18.58	14.98
E-L 35	2021-05-20	30.16	24.98	30.61		E-L 36	2021-11-17	21.3	18.28	14.83
E-L 35	2021-05-21	27.87	24.68	31.45		E-L 36	2021-11-18	21.4	16.99	14.83
E-L 35	2021-05-22	28.41	23.99	32.36		E-L 36	2021-11-19	21.43	15.78	14.75
E-L 36	2021-05-23	29.02	23.46	32.74		E-L 36	2021-11-20	21.64	14.18	14.76
E-L 36	2021-05-24	29.55	23	33.66		E-L 36	2021-11-21	21.77	12.36	14.91
E-L 36	2021-05-25	30.01	22.85	33.81		E-L 36	2021-11-22	21.97	11.76	15.37
E-L 36	2021-05-26	30.08	22.77	33.43		E-L 37	2021-11-23	22.05	11.23	16.05
E-L 36	2021-05-27	30.01	22.7	32.44		E-L 37	2021-11-24	21.84	12.29	16.51
E-L 36	2021-05-28	30.31	23	31.53		E-L 37	2021-11-25	21.21	13.74	16.74
E-L 36	2021-05-29	30.39	23.61	30.77		E-L 37	2021-11-26	21.05	15.18	17.12
E-L 36	2021-05-30	30.39	23.92	29.7		E-L 37	2021-11-27	20.89	16.1	17.88
E-L 36	2021-05-31	30.77	24.83	28.4		E-L 37	2021-11-28	20.65	16.71	18.34
E-L 36	2021-06-01	31.08	24.98	27.34		E-L 37	2021-11-29	20.23	18.07	19.55
E-L 37	2021-06-02	30.7	25.29	26.58		E-L 37	2021-11-30	20.2	18.61	19.93
E-L 37	2021-06-03	30.32	26.05	26.27		E-L 37	2021-12-01	19.7	18.61	20.16
E-L 37	2021-06-04	29.71	26.35	26.81		E-L 37	2021-12-02	19.5	16.41	20.54
E-L 37	2021-06-05	29.17	26.81	28.18		E-L 37	2021-12-03	19.32	15.42	20.69
E-L 37	2021-06-06	28.56	27.12	29.09		E-L 38	2021-12-04	19.22	13.68	19.48
E-L 37	2021-06-07	28.11	27.8	29.55		E-L 38	2021-12-05	18.1	12.69	19.25
E-L 38	2021-06-08	28.87	28.11	30.31		E-L 38	2021-12-06	17.49	12.01	19.26
E-L 38	2021-06-09	29.17	28.26	27.22		E-L 38	2021-12-07	17.39	11.18	18.88
E-L 38	2021-06-10	29.63	28.34	27.67		E-L 38	2021-12-08	17.1	11.03	18.42
E-L 38	2021-06-11	30.01	28.49	27.56		E-L 38	2021-12-09	16.58	11.26	17.89
E-L 38	2021-06-12	30.54	27.57	27.07		E-L 38	2021-12-10	16.13	12.93	17.59
E-L 38	2021-06-13	30.01	27.64	31.68		E-L 38	2021-12-11	15.53	14.38	17.44
E-L 38	2021-06-14	29.55	26.18	31.46		E-L 38	2021-12-12	15.37	14.76	17.44
E-L 38	2021-06-15	29.17	26.65	32.98		E-L 38	2021-12-13	21.92	15	18.05
E-L 38	2021-06-16	29.78	26.97	31.69		E-L 38	2021-12-14	21.24	15.08	18.81
E-L 38	2021-06-17	30.24	26.28	31.08		E-L 38	2021-12-15	20.86	17.28	19.27
E-L 38	2021-06-18	30.77	26.52	32.07		E-L 38	2021-12-16	20.71	15.77	19.87
E-L 38	2021-06-19	31.16	27.68	31.99		E-L 38	2021-12-17	21.62	15.09	19.04
E-L 38	2021-06-20	31.31	27.3	31.16		E-L 38	2021-12-18	22.08	16.31	18.51
E-L 38	2021-06-21	30.62	29.84	31.56		E-L 38	2021-12-19	23.45	17.3	17.6
E-L 38	2021-06-22	29.94	29.54	31.92		E-L 38	2021-12-20	23.9	16.4	16.84
E-L 38	2021-06-23	29.56	29.46	31.62		E-L 38	2021-12-21	23.6	16.1	15.86
E-L 38	2021-06-24	29.18	29.84	31.5		E-L 38	2021-12-22	23.3	15.6	15.17
E-L 38	2021-06-25	28.87	30.15	30.4		E-L 38	2021-12-23	23.22	15.17	14.8
E-L 38	2021-06-26	28.41	30.38	30.8		E-L 38	2021-12-24	23.11	14.9	16.24
E-L 38	2021-06-27	27.65	30.76	31.5		E-L 38	2021-12-25	22.84	13.7	16.77
E-L 38	2021-06-28	28.11	31.44	31.7		E-L 38	2021-12-26	22.46	13.36	17.38
E-L 38	2021-06-29	28.8	31.9	31.77		E-L 38	2021-12-27	22.62	12.75	17.76
E-L 38	2021-06-30	29.63	32.28	31.57		E-L 38	2021-12-28	22.9	12.56	18.06
						E-L 38	2021-12-29	23.1	12.3	18.06
						E-L 38	2021-12-30	23.3	11.7	16.92
						E-L 38	2021-12-31	23.61	11.54	16.54

## Sheet: Table S3
Table S3. Berry quality characteristics and berry chemical composition in winter and summer cropping cycle.
Cropping season	Yield/Vine(kg)	Individual berry weight (g)	Berry diameter (mm)	Berry Length (mm)	TSS (Brix)	pH	Acidity (%)
Summer	9.86±1.68 a	6.75±0.28 a	21.34±0.20 a	23.57±0.46 a	20.04±1.40 a	3.71±0.25 b	0.41±0.07 a
Winter	5.76±1.46 b	4.28±0.49 b	17.89±0.84 b	19.45±0.39 b	21.50±1.25 a	4.46±0.13 a	0.36±0.07 a
Note: Berry thinning (BT). Basal leaf removal (LR). Statistical significance was denoted by different letters (p < 0.05).

## Sheet: Table S4 
Table S4. All Sample_GC_Q.stat
#SampleID	ReadSum	BaseSum	GC(%)	N(%)	Q20(%)	Q30(%)
SE-L33-1	33539345	6707869000	47.43	0.05	95.55	86.55
SE-L33-2	32549628	6509925600	47.65	0.05	95.57	86.62
SE-L33-3	33548599	6709719800	47.74	0.05	95.81	87.17
SE-L36-1	33372049	6674409800	47.85	0.06	95.46	86.36
SE-L36-2	33467946	6693589200	47.94	0.05	95.49	86.45
SE-L36-3	33639737	6727947400	48.04	0.04	95.73	86.94
SE-L38-1	32777396	6555479200	47.27	0.05	95.75	87.02
SE-L38-2	33494441	6698888200	47.43	0.04	95.67	86.8
SE-L38-3	32644047	6528809400	47.61	0.05	95.86	87.28
WE-L33-1	34088531	6817706200	45.57	0.01	97.84	90.87
WE-L33-2	33902689	6780537800	45.56	0.02	97.65	90.3
WE-L33-3	34039763	6807952600	45.58	0.02	97.82	90.86
WE-L36-1	33635308	6727061600	46.17	0.01	97.64	90.29
WE-L36-2	32150712	6430142400	46.31	0.01	97.72	90.67
WE-L36-3	35003264	7000652800	46.28	0.01	97.77	90.75
WE-L38-1	36406414	7281282800	46.39	0.01	97.97	91.16
WE-L38-2	34107156	6821431200	46.19	0.02	97.62	90.32
WE-L38-3	31712760	6342552000	46.18	0.02	97.71	90.62

## Sheet: Table S5 
Table S5. Statistical table of sequence comparison results between sample sequencing data and selected reference genomes
Sample	Total Reads	Mapped Reads	Uniq Mapped Reads	Multiple Map Reads	Reads Map to '+'	Reads Map to '-'
SE-L33-1	67078690	61,502,062 (91.69%)	59,727,993 (89.04%)	1,774,069 (2.64%)	31,907,140 (47.57%)	32,077,509 (47.82%)
SE-L33-2	65099256	59,794,876 (91.85%)	57,977,978 (89.06%)	1,816,898 (2.79%)	31,061,569 (47.71%)	31,235,483 (47.98%)
SE-L33-3	67097198	61,395,380 (91.50%)	59,749,764 (89.05%)	1,645,616 (2.45%)	31,769,197 (47.35%)	31,938,520 (47.60%)
SE-L36-1	66744098	60,913,584 (91.26%)	58,922,799 (88.28%)	1,990,785 (2.98%)	31,794,547 (47.64%)	32,053,857 (48.03%)
SE-L36-2	66935892	61,094,404 (91.27%)	58,913,157 (88.01%)	2,181,247 (3.26%)	32,018,698 (47.83%)	32,246,431 (48.18%)
SE-L36-3	67279474	61,648,355 (91.63%)	59,590,416 (88.57%)	2,057,939 (3.06%)	32,218,993 (47.89%)	32,432,812 (48.21%)
SE-L38-1	65554792	59,579,259 (90.88%)	57,491,638 (87.70%)	2,087,621 (3.18%)	31,323,975 (47.78%)	31,610,942 (48.22%)
SE-L38-2	66988882	61,190,361 (91.34%)	59,057,737 (88.16%)	2,132,624 (3.18%)	32,230,501 (48.11%)	32,493,761 (48.51%)
SE-L38-3	65288094	59,495,344 (91.13%)	57,193,876 (87.60%)	2,301,468 (3.53%)	31,554,981 (48.33%)	31,880,874 (48.83%)
WE-L33-1	68177062	62,946,961 (92.33%)	61,194,192 (89.76%)	1,752,769 (2.57%)	32,687,316 (47.94%)	32,712,961 (47.98%)
WE-L33-2	67805378	62,446,933 (92.10%)	60,666,748 (89.47%)	1,780,185 (2.63%)	32,447,945 (47.85%)	32,474,098 (47.89%)
WE-L33-3	68079526	62,927,927 (92.43%)	61,116,268 (89.77%)	1,811,659 (2.66%)	32,715,036 (48.05%)	32,738,099 (48.09%)
WE-L36-1	67270616	61,704,564 (91.73%)	59,843,544 (88.96%)	1,861,020 (2.77%)	32,135,192 (47.77%)	32,208,025 (47.88%)
WE-L36-2	64301424	58,783,744 (91.42%)	57,007,142 (88.66%)	1,776,602 (2.76%)	30,620,263 (47.62%)	30,688,558 (47.73%)
WE-L36-3	70006528	64,152,997 (91.64%)	62,255,082 (88.93%)	1,897,915 (2.71%)	33,408,301 (47.72%)	33,461,779 (47.80%)
WE-L38-1	72812828	67,180,434 (92.26%)	64,939,597 (89.19%)	2,240,837 (3.08%)	35,324,410 (48.51%)	35,296,838 (48.48%)
WE-L38-2	68214312	62,870,857 (92.17%)	60,782,956 (89.11%)	2,087,901 (3.06%)	33,050,092 (48.45%)	33,006,347 (48.39%)
WE-L38-3	63425520	58,592,010 (92.38%)	56,622,997 (89.27%)	1,969,013 (3.10%)	30,781,761 (48.53%)	30,767,610 (48.51%)

## Sheet: Table S6 
Table S6. Sample correlation
Sample	SE-L33-1	SE-L33-2	SE-L33-3	SE-L36-1	SE-L36-2	SE-L36-3	SE-L38-1	SE-L38-2	SE-L38-3	WE-L33-1	WE-L33-2	WE-L33-3	WE-L36-1	WE-L36-2	WE-L36-3	WE-L38-1	WE-L38-2	WE-L38-3
SE-L33-1	1	0.9546	0.9258	0.7815	0.7751	0.8226	0.4175	0.3534	0.3279	0.5285	0.5045	0.5522	0.7348	0.7471	0.7312	0.3071	0.3345	0.3302
SE-L33-2	0.9546	1	0.8414	0.7767	0.8021	0.8245	0.3605	0.3135	0.2966	0.4026	0.3846	0.4266	0.7036	0.7146	0.7098	0.2993	0.3234	0.3214
SE-L33-3	0.9258	0.8414	1	0.7882	0.7697	0.8367	0.4278	0.3805	0.3471	0.5195	0.4847	0.5289	0.7559	0.7628	0.7498	0.296	0.3156	0.3115
SE-L36-1	0.7815	0.7767	0.7882	1	0.9744	0.9695	0.7091	0.6326	0.6628	0.3515	0.334	0.3671	0.8325	0.8582	0.864	0.6305	0.648	0.6437
SE-L36-2	0.7751	0.8021	0.7697	0.9744	1	0.981	0.6435	0.5886	0.6134	0.3118	0.2945	0.3274	0.7823	0.8065	0.8169	0.5845	0.6007	0.6007
SE-L36-3	0.8226	0.8245	0.8367	0.9695	0.981	1	0.64	0.5937	0.6013	0.3613	0.3373	0.3762	0.8017	0.8239	0.8313	0.5742	0.5911	0.5912
SE-L38-1	0.4175	0.3605	0.4278	0.7091	0.6435	0.64	1	0.9067	0.9458	0.3237	0.3231	0.3323	0.5987	0.6353	0.6275	0.7983	0.8116	0.8003
SE-L38-2	0.3534	0.3135	0.3805	0.6326	0.5886	0.5937	0.9067	1	0.9686	0.2202	0.2089	0.2255	0.4899	0.5221	0.5251	0.7364	0.7321	0.7231
SE-L38-3	0.3279	0.2966	0.3471	0.6628	0.6134	0.6013	0.9458	0.9686	1	0.1988	0.1921	0.2045	0.4957	0.5323	0.5379	0.8163	0.8116	0.8024
WE-L33-1	0.5285	0.4026	0.5195	0.3515	0.3118	0.3613	0.3237	0.2202	0.1988	1	0.9921	0.9937	0.4073	0.4272	0.3842	0.1829	0.205	0.2016
WE-L33-2	0.5045	0.3846	0.4847	0.334	0.2945	0.3373	0.3231	0.2089	0.1921	0.9921	1	0.9873	0.3866	0.4068	0.3634	0.177	0.1988	0.1958
WE-L33-3	0.5522	0.4266	0.5289	0.3671	0.3274	0.3762	0.3323	0.2255	0.2045	0.9937	0.9873	1	0.4294	0.4486	0.4051	0.1925	0.2169	0.2133
WE-L36-1	0.7348	0.7036	0.7559	0.8325	0.7823	0.8017	0.5987	0.4899	0.4957	0.4073	0.3866	0.4294	1	0.9958	0.9941	0.5276	0.5625	0.5498
WE-L36-2	0.7471	0.7146	0.7628	0.8582	0.8065	0.8239	0.6353	0.5221	0.5323	0.4272	0.4068	0.4486	0.9958	1	0.9962	0.567	0.6015	0.5887
WE-L36-3	0.7312	0.7098	0.7498	0.864	0.8169	0.8313	0.6275	0.5251	0.5379	0.3842	0.3634	0.4051	0.9941	0.9962	1	0.5814	0.6125	0.601
WE-L38-1	0.3071	0.2993	0.296	0.6305	0.5845	0.5742	0.7983	0.7364	0.8163	0.1829	0.177	0.1925	0.5276	0.567	0.5814	1	0.9937	0.9957
WE-L38-2	0.3345	0.3234	0.3156	0.648	0.6007	0.5911	0.8116	0.7321	0.8116	0.205	0.1988	0.2169	0.5625	0.6015	0.6125	0.9937	1	0.9971
WE-L38-3	0.3302	0.3214	0.3115	0.6437	0.6007	0.5912	0.8003	0.7231	0.8024	0.2016	0.1958	0.2133	0.5498	0.5887	0.601	0.9957	0.9971	1

## Sheet: Table S7
Table S7. Differentially expressed genes (DEGs) in the circadian rhythm – plant pathway and flavonoid biosynthesis pathway in double-cropping Cultivation
gene_id	Symbol	WE-L33	WE-L36	WE-L38	SE-L33	SE-L36	SE-L38	log2(fold change)WE-L33/SE-L33	log2(fold change)WE-L36/SE-L36	log2(fold change)WE-L38/SE-L38	log2(fold change)WE-L36/WE-L33	log2(fold change)WE-L38/WE-L36	log2(fold change)SE-L36/SE-L33	log2(fold change)SE-L38/SE-L36	Nr Description
100258106	CHS3	465.3	2891.52	3219.8	1493.34	2301.84	3358.91	-1.68232	0.329037	-0.0610235	-2.6356	-0.155145	0.624244	0.545205	gi|225462777|ref|XP_002264019.1|//PREDICTED: chalcone synthase 2 [Vitis vinifera];gi|153805696|gb|ABS52573.1|//chalcone synthase [Gossypium hirsutum]
100232843	CHS	135.83	682.36	847.6	272.8	341.96	706.4	-1.00608	0.996698	0.262911	-2.32877	-0.312849	0.325998	1.04664	gi|444475577|gb|AGE10597.1|//chalcone synthase [Lonicera japonica];gi|526117591|ref|NP_001268064.1|//chalcone synthase [Vitis vinifera]
100233078	CHI	190.67	360.13	685.88	374.25	315.31	657.81	-0.972937	0.191734	0.0602926	-0.917452	-0.929452	-0.247219	1.06089	gi|526117481|ref|NP_001268033.1|//chalcone--flavonone isomerase 2 [Vitis vinifera]
100255217	CHI	169.8	351.32	492.46	676.89	328.54	522.63	-1.99506	0.0967313	-0.0857644	-1.04892	-0.487231	-1.04287	0.669726	gi|297736495|emb|CBI25366.3|//unnamed protein product [Vitis vinifera]
100854106	F3H	349.37	214.35	14.85	184.9	139.7	29.6	0.917998	0.617693	-0.995297	0.704779	3.85146	-0.404474	-2.23847	gi|526117327|ref|NP_001267994.1|//uncharacterized protein LOC100854106 [Vitis vinifera]
100233079	F3H	63.41	176.61	243.44	88	80.98	182.11	-0.472848	1.12496	0.418763	-1.47781	-0.462952	-0.119993	1.16915	gi|147807405|emb|CAN61951.1|//hypothetical protein VITISV_003886 [Vitis vinifera]
100246060	DFR	3.99	5.26	5.38	8.5	9.64	5.14	-1.09043	-0.873555	0.0649437	-0.398383	-0.0307353	0.181503	-0.907764	gi|297737340|emb|CBI26541.3|//unnamed protein product [Vitis vinifera];gi|731422495|ref|XP_010662130.1|//PREDICTED: uncharacterized protein LOC100246060 isoform X2 [Vitis vinifera];gi|731422491|ref|XP_010662128.1|//PREDICTED: probable leucine-rich repeat receptor-like protein kinase At1g35710 [Vitis vinifera]
100233141	DFR	97.74	166.82	355.65	112.97	89.48	270.54	-0.208968	0.898684	0.394603	-0.771349	-1.09212	-0.336303	1.5962	gi|526117908|ref|NP_001268144.1|//dihydroflavonol-4-reductase [Vitis vinifera]
100233142	LDOX	640.44	1194.46	1110.23	709.17	722.31	812.5	-0.147068	0.725664	0.450409	-0.899219	0.1055	0.0264866	0.169756	gi|224038270|gb|ACN38270.1|//leucoanthocyanidin dioxygenase [Vitis amurensis];gi|526117920|ref|NP_001268147.1|//leucoanthocyanidin dioxygenase [Vitis vinifera]
100233099	UFGT	70.57	378.12	801.28	42.43	172.7	278.45	0.733857	1.13059	1.52486	-2.42173	-1.08344	2.025	0.689167	gi|225454815|ref|XP_002277035.1|//PREDICTED: anthocyanidin 3-O-glucosyltransferase 2 [Vitis vinifera]
109122765	F3'5'H	20.53	86.79	93.64	17.54	34.44	82.55	0.227045	1.3333	0.181857	-2.07956	-0.109596	0.973302	1.26104	gi|731393993|ref|XP_010651674.1|//PREDICTED: flavonoid 3',5'-hydroxylase 2-like [Vitis vinifera]
100232896	F3'5'H	18.37	63.27	72.67	6.18	6.92	37.63	1.57245	3.19198	0.949415	-1.78417	-0.199904	0.164638	2.44247	gi|526117958|ref|NP_001268157.1|//flavonoid-3,5'-hydroxylase [Vitis vinifera];gi|147862217|emb|CAN82588.1|//hypothetical protein VITISV_038260 [Vitis vinifera]
100243414	F3'5'H	2.2	6.14	11.24	6.83	16.04	39.67	-1.63149	-1.38615	-1.81929	-1.47777	-0.873115	1.23242	1.30625	gi|731393569|ref|XP_010651523.1|//PREDICTED: flavonoid 3',5'-hydroxylase 2-like [Vitis vinifera];gi|526117980|ref|NP_001268164.1|//uncharacterized protein LOC100261319 [Vitis vinifera]
100261319	F3'5'H	7.7	20.43	23.61	19.8	36.41	98.51	-1.36219	-0.833749	-2.06087	-1.4069	-0.208944	0.878459	1.43607	gi|147862217|emb|CAN82588.1|//hypothetical protein VITISV_038260 [Vitis vinifera];gi|526117980|ref|NP_001268164.1|//uncharacterized protein LOC100261319 [Vitis vinifera]
100232999	F3'H	78.43	130.39	391.7	59.34	152.93	323.47	0.40242	-0.230033	0.276129	-0.733454	-1.58689	1.36591	1.08073	gi|526118008|ref|NP_001267916.1|//flavonoid 3' hydroxylase [Vitis vinifera]
100233042	GST3	15.65	22.3	25.73	11.9	10.73	6.72	0.395298	1.05561	1.93673	-0.511404	-0.206005	-0.148907	-0.675117	gi|526118279|ref|NP_001267983.1|//glutathione S-transferase 3 [Vitis vinifera]
100232976	GST4	50.06	1330.13	1240.69	116.81	1763.33	2117.58	-1.22238	-0.406739	-0.771274	-4.73167	0.100421	3.91603	0.264114	gi|526117830|ref|NP_001267869.1|//glutathione S-transferase [Vitis vinifera]
100233134	FAOMT	19.21	73.15	46.98	17.14	30.97	13.29	0.164521	1.23999	1.82124	-1.92925	0.638914	0.853785	-1.22017	gi|733214879|ref|NP_001290011.1|//flavonoid 3',5'-methyltransferase [Vitis vinifera];gi|146148669|gb|ABQ02272.1|//O-methyltransferase [Vitis vinifera];gi|596062418|ref|XP_007221169.1|//hypothetical protein PRUPE_ppa021814mg [Prunus persica]
100264474	CO	9.49	19.08	7.4	12.67	4.36	4.8	-0.416557	2.12831	0.622839	-1.00733	1.36686	-1.53753	0.138605	gi|225423977|ref|XP_002282578.1|//PREDICTED: zinc finger protein CONSTANS-LIKE 16 [Vitis vinifera]
100265665	CO	6.94	6.62	17.14	7.12	10.79	6.81	-0.0355732	-0.70362	1.33136	0.068071	-1.37146	0.599976	-0.663522	gi|225424835|ref|XP_002272776.1|//PREDICTED: transcription factor bHLH79 [Vitis vinifera]
100257242	CO	15.49	8.16	4.79	89.4	17.66	18.48	-2.52919	-1.11384	-1.94887	0	0.769548	-2.33974	0.0654794	gi|225427770|ref|XP_002267957.1|//PREDICTED: B-box zinc finger protein 19 [Vitis vinifera]
100246796	CO	138.9	120.24	37.74	118.04	78.09	40.61	0.234805	0.622747	-0.10575	0.208124	1.67192	-0.596066	-0.943421	gi|225430571|ref|XP_002263458.1|//PREDICTED: zinc finger protein CONSTANS-LIKE 4 [Vitis vinifera]
100257595	CO	59.61	26.6	4.78	30.88	13.37	9.61	0.948726	0.991886	-1.00903	1.16431	2.47717	-1.20747	-0.47625	gi|225433924|ref|XP_002268700.1|//PREDICTED: B-box zinc finger protein 25 [Vitis vinifera]
100244502	CO	268.41	249.69	46.96	169.05	120	43.16	0.666942	1.05716	0.121729	0.104263	2.41055	-0.494484	-1.47512	gi|225446176|ref|XP_002277953.1|//PREDICTED: zinc finger protein CONSTANS-LIKE 5 [Vitis vinifera]
100246896	CO	57.83	47.68	29.76	29.61	34.58	24.36	0.965571	0.463446	0.288501	0.278434	0.680171	0.223691	-0.505226	gi|225461273|ref|XP_002284274.1|//PREDICTED: zinc finger protein CONSTANS-LIKE 4 isoform X2 [Vitis vinifera];gi|731432432|ref|XP_010644270.1|//PREDICTED: transcription initiation factor TFIID subunit 11 isoform X1 [Vitis vinifera]
100248114	CO	31.7	21.39	3.52	41.21	20.87	16.67	-0.378243	0.0357363	-2.24469	0.567698	2.60466	-0.981678	-0.324235	gi|298204419|emb|CBI16899.3|//unnamed protein product [Vitis vinifera]
100256160	CO	23.37	17.28	10.16	22.57	34.15	12.36	0.0502513	-0.982923	-0.282694	0.435555	0.76573	0.59762	-1.46596	gi|359472912|ref|XP_002279997.2|//PREDICTED: putative zinc finger protein At1g68190 isoform X1 [Vitis vinifera];gi|731370031|ref|XP_010663232.1|//PREDICTED: putative zinc finger protein At1g68190 isoform X2 [Vitis vinifera]
100255380	CO	7.52	9.2	2.71	6.06	7.4	5.37	0.312054	0.314109	-0.987509	-0.290262	1.76512	0.288207	-0.463499	gi|359495608|ref|XP_002265377.2|//PREDICTED: zinc finger protein CONSTANS-LIKE 9 [Vitis vinifera]
100264749	CO	92.46	39.86	101.79	13.8	29.43	57.35	2.74386	0.437534	0.827599	1.21406	-1.35266	1.09227	0.96259	gi|359495714|ref|XP_003635069.1|//PREDICTED: zinc finger protein CONSTANS-like [Vitis vinifera]
100854750	CO	41.55	16.95	37.02	2.2	4.99	9.43	4.23709	1.76542	1.97247	1.29328	-1.12674	1.17839	0.919692	gi|359495714|ref|XP_003635069.1|//PREDICTED: zinc finger protein CONSTANS-like [Vitis vinifera]
100241102	CO	50.44	38.74	20.88	28.84	18.72	40.57	0.806759	1.04937	-0.957943	0.380716	0.891596	-0.623324	1.11571	gi|526118010|ref|NP_001268172.1|//zinc finger protein-like [Vitis vinifera]
100852825	CO	66.99	38.83	24.61	62.67	39.34	31.39	0.0962425	-0.0189491	-0.351256	0.78697	0.657999	-0.671778	-0.325692	gi|731386899|ref|XP_010649070.1|//PREDICTED: B-box zinc finger protein 19-like isoform X1 [Vitis vinifera]
104880899	CO	25.45	11.41	8.15	52.13	6.08	23.53	-1.03445	0.908525	-1.53042	1.15779	0.485595	-3.10076	1.95335	gi|731409890|ref|XP_010657357.1|//PREDICTED: B-box zinc finger protein 32 [Vitis vinifera]
100242976	CO	6.1	5.58	2.69	1.89	2.44	1.64	1.68867	1.19338	0.710981	0.129332	1.05266	0.365953	-0.570256	gi|731418488|ref|XP_010660699.1|//PREDICTED: zinc finger protein CONSTANS-LIKE 14-like isoform X2 [Vitis vinifera];gi|731418486|ref|XP_010660698.1|//PREDICTED: zinc finger protein CONSTANS-LIKE 14-like isoform X1 [Vitis vinifera]
100255972	FKF1	46.62	28.01	24.04	11.79	13.16	36.48	1.98298	1.08998	-0.601469	0.735179	0.220133	0.157822	1.47131	gi|731369240|ref|XP_010651450.1|//PREDICTED: adagio protein 3 [Vitis vinifera]
100254197	GI	126.6	69.52	11.09	48.73	24.38	14.88	1.3773	1.51166	-0.424226	0.864847	2.64853	-0.999211	-0.712647	gi|225470820|ref|XP_002264755.1|//PREDICTED: protein GIGANTEA [Vitis vinifera]
100261472	HY5	23.86	21.33	5.24	25.72	16.12	4.21	-0.108498	0.403959	0.315522	0.161283	2.02455	-0.673741	-1.93612	gi|359477394|ref|XP_002275566.2|//PREDICTED: transcription factor HY5-like [Vitis vinifera]
104879018	HY5	9.79	5.75	2.15	10.23	6.11	4.05	-0.0634254	-0.0875612	-0.910162	0.766911	1.41783	-0.742775	-0.595225	gi|731385825|ref|XP_010648648.1|//PREDICTED: transcription factor HY5 isoform X1 [Vitis vinifera]
100249962	LHY	34.76	22.41	10.39	50.04	26.59	14.32	-0.525419	-0.24656	-0.462373	0.633424	1.10848	-0.912283	-0.892671	gi|225439763|ref|XP_002275037.1|//PREDICTED: protein REVEILLE 8 isoform X1 [Vitis vinifera];gi|731398982|ref|XP_010653454.1|//PREDICTED: protein REVEILLE 8 isoform X2 [Vitis vinifera]
100855334	LHY	47.73	38.77	23.19	76.21	30.45	52.81	-0.675185	0.348341	-1.18761	0.299855	0.741645	-1.32338	0.794302	gi|359489639|ref|XP_003633954.1|//PREDICTED: protein REVEILLE 6 [Vitis vinifera]
100243890	PIF3	5.44	6.23	15.16	28.76	18.37	17.07	-2.40222	-1.56031	-0.171193	-0.195626	-1.28297	-0.646283	-0.10615	gi|225434106|ref|XP_002273925.1|//PREDICTED: transcription factor bHLH113 [Vitis vinifera]
100256975	PIF3	16.92	13.05	12.18	30.06	13.27	8.83	-0.828991	-0.0244871	0.464574	0.375333	0.0991671	-1.17984	-0.588228	gi|225456604|ref|XP_002267633.1|//PREDICTED: transcription factor bHLH79 [Vitis vinifera]
100251455	PIF3	22.13	19.66	11.72	9.74	12.73	3.85	1.18423	0.627275	1.60645	0.170713	0.746125	0.386239	-1.7253	gi|359482873|ref|XP_003632856.1|//PREDICTED: transcription factor bHLH87 [Vitis vinifera]
100245665	PIF3	15.89	6.82	6.24	13.61	5.62	3.42	0.223401	0.279202	0.866144	1.22058	0.128226	-1.27638	-0.715168	gi|731397220|ref|XP_010652804.1|//PREDICTED: transcription factor SPATULA [Vitis vinifera]
100243222	PIF3	41.9	29.66	10.11	18.91	17.07	13.58	1.14766	0.797056	-0.425225	0.498546	1.55226	-0.147941	-0.32998	gi|731407721|ref|XP_010656596.1|//PREDICTED: uncharacterized protein LOC100243222 isoform X1 [Vitis vinifera];gi|731407723|ref|XP_010656597.1|//PREDICTED: transcription factor UNE12-like isoform X2 [Vitis vinifera]
100247781	PIF3	14.94	9.42	4.21	6.98	4.98	1.52	1.09756	0.918105	1.46861	0.66557	1.16254	-0.486116	-1.71304	gi|731416067|ref|XP_010659764.1|//PREDICTED: transcription factor PIF3-like isoform X1 [Vitis vinifera];gi|731416071|ref|XP_010659766.1|//PREDICTED: transcription factor PIF3-like isoform X3 [Vitis vinifera]
100254358	PRR5	8.47	8.24	3.96	10.14	14.35	18.14	-0.25953	-0.799751	-2.19708	0.0397018	1.05894	0.500519	0.338389	gi|225452242|ref|XP_002268929.1|//PREDICTED: uncharacterized protein LOC100254358 [Vitis vinifera]
100253885	PRR5	70.54	48.27	14.97	36.61	29.31	16.18	0.946072	0.719898	-0.112113	0.547315	1.68873	-0.32114	-0.85672	gi|731420774|ref|XP_010661500.1|//PREDICTED: two-component response regulator-like APRR9 isoform X2 [Vitis vinifera];gi|731420772|ref|XP_010661499.1|//PREDICTED: two-component response regulator-like PRR95 isoform X1 [Vitis vinifera];gi|225453624|ref|XP_002266192.1|//PREDICTED: two-component response regulator-like APRR5 isoform X3 [Vitis vinifera]
100853219	PRR5	36.34	26.91	15.06	12.75	18.16	25.5	1.51082	0.567113	-0.759587	0.433548	0.837421	0.510155	0.48928	gi|731424580|ref|XP_010662934.1|//PREDICTED: two-component response regulator-like APRR5 isoform X2 [Vitis vinifera];gi|359490833|ref|XP_003634174.1|//PREDICTED: two-component response regulator-like APRR5 isoform X1 [Vitis vinifera]
100240824	PHYA	9.82	8.37	6.94	5.05	8.01	9.84	0.960392	0.0646003	-0.503723	0.229921	0.270866	0.665871	0.297457	gi|225450405|ref|XP_002278610.1|//PREDICTED: phytochrome A1 [Vitis vinifera]
100258014	PHYA	1.88	1.92	1.64	3.06	1.3	4.21	-0.701814	0.563792	-1.3642	-0.0253111	0.227839	-1.24029	1.70015	gi|225447543|ref|XP_002268724.1|//PREDICTED: phytochrome C [Vitis vinifera]
100261882	PHYB	3.29	2.93	3.71	2.26	3.39	4.11	0.545355	-0.212027	-0.146549	0.17029	-0.342161	0.587092	0.276683	gi|225431962|ref|XP_002278263.1|//PREDICTED: phytochrome B [Vitis vinifera]
100233018	MYB30	239.51	254.44	119.53	185.67	149.44	99.97	0.367371	0.76781	0.257894	-0.0872585	1.08993	-0.313181	-0.580015	gi|526118134|ref|NP_001267946.1|//R2R3 Myb30 transcription factor [Vitis vinifera]
100268131	LOC100268131	711.36	468.23	621.77	602.35	555.53	333.94	0.239971	-0.246646	0.896806	0.603345	-0.409153	-0.116729	-0.734299	gi|225456461|ref|XP_002284464.1|//PREDICTED: transcription factor bHLH137 [Vitis vinifera]

## Sheet: Table S8  
Table S8. Transcription factors (TFs) statistics
TF_family	Number of Gene
MYB	283
MYB-related	232
AP2-EREBP	148
bHLH	133
NAC	85
MADS	79
ABI3VP1	77
FAR1	77
WRKY	61
C3H	54
C2H2	52
mTERF	49
GRAS	48
LOB	45
G2-like	43
Trihelix	39
C2C2-Dof	25
C2C2-GATA	23
TCP	23
ARF	20
bZIP	20
HSF	19
SBP	18
ARR-B	16
FHA	16
Alfin-like	15
zf-HD	15
OFP	14
Tify	14
C2C2-CO-like	12
LIM	12
PLATZ	12
BSD	11
GRF	10
HB	9
RWP-RK	9
TUB	9
BES1	8
C2C2-YABBY	7
CPP	7
E2F-DP	7
GeBP	6
Sigma70-like	6
BBR/BPC	5
SRS	5
CAMTA	4
EIL	4
S1Fa-like	4
TIG	4
CSD	3
TAZ	3
VOZ	3
NOZZLE	2
PBF-2-like	2
ULT	2
VARL	2
DBP	1
HRT	1
LFY	1
SAP	1

## Sheet: Table S9
Table S9. Effect of berry thinning and basal leaf removal on vegetative-reproductive indices and berry chemical composition in winter and summer cropping cycle
Crop	Treatments	Yield/Vine(kg)	Individual berry weight (g)	Berry diameter (mm)	Berry Length (mm)	TSS (brix)	pH	Acidity (%)
Summer	BT+LR	7.78±0.12 c	6.75±0.03 b	21.25±0.03 bc	23.78±0.04 b	21.33±0.17 a	3.97±0.09 a	0.32±0.01 d
	BT	9.73±0.35 b	7.16±0.13 a	21.66±0.09 a	23.96±0.02 a	20.33±0.17 b	3.61±0.09 b	0.42±0.01 b
	LR	9.69±0.23 b	6.66±0.03 b	21.29±0.01 b	22.83±0.04 d	20.67±0.17 ab	3.86±0.08 a	0.37±0.01 c
	Control	12.25±0.35 a	6.42±0.01 c	21.17±0.01 c	23.68±0.02 c	17.83±0.33 c	3.39±0.04 c	0.51±0.01 a
Winter	BT+LR	4.18±0.09 d	4.52±0.06 b	18.47±0.02 b	19.58±0.03 b	22.83±0.17 a	4.61±0.05 a	0.28±0.00 d
	BT	5.78±0.08 b	4.93±0.06 ta	18.85±0.06 a	19.93±0.03 a	21.33±0.17 b	4.37±0.04 c	0.37±0.01 b
	LR	5.12±0.07 c	3.94±0.02 c	17.39±0.02 c	19.39±0.03 c	22.17±0.17 b	4.52±0.05 b	0.34±0.00 c
	Control	7.97±0.09 a	3.74±0.04 d	16.85±0.04 d	18.91±0.04 d	19.67±0.44 d	4.32±0.06 c	0.45±0.01 a
Note: Berry thinning (BT). Basal leaf removal (LR). Statistical significance was denoted by different letters (p < 0.05).

## Sheet: Table S10
Table S10. Test of intersubjective effects
	Dependent variable	Type III Sum of Squares	Degrees of Freedom	Mean square	F	P
Seasonal treatment	TAC	11495.8	1	11495.8	300.591	0.001
	Dp	309.674	1	309.674	142.589	0.001
	cy	107.019	1	107.019	124.387	0.001
	pt	255.389	1	255.389	88.085	0.001
	pn	220.948	1	220.948	36.722	0.001
	mv	387.93	1	387.93	18.766	0.001
Pruning technique	TAC	26591.7	3	8863.92	231.774	0.001
	Dp	1550.31	3	516.771	237.947	0.001
	cy	166.422	3	55.474	64.477	0.001
	pt	1189.39	3	396.463	136.743	0.001
	pn	857.839	3	285.946	47.525	0.001
	mv	2281.84	3	760.614	36.795	0.001
Seasonal treatment*Pruning technique	TAC	2669.53	3	889.843	23.268	0.001
	Dp	27.764	3	9.255	4.261	0.022
	cy	16.63	3	5.543	6.443	0.005
	pt	34.218	3	11.406	3.934	0.028
	pn	4.812	3	1.604	0.267	0.848
	mv	8.015	3	2.672	0.129	0.941
Seasonal treatment	HY5	4.361	1	4.361	115.959	0
	MYB	55.602	1	55.602	2436.89	0
	bHLH	43.929	1	43.929	570.417	0
	CHS	20.258	1	20.258	149.651	0
	DFR	7.684	1	7.684	228.012	0
	UFGT	23.364	1	23.364	368.667	0
	OMT	23.641	1	23.641	464.581	0
Pruning technique	HY5	62.387	3	20.796	553.019	0
	MYB	70.753	3	23.584	1033.64	0
	bHLH	53.992	3	17.997	233.694	0
	CHS	60.872	3	20.291	149.888	0
	DFR	21.946	3	7.315	217.077	0
	UFGT	53.369	3	17.79	280.705	0
	OMT	55.682	3	18.561	364.742	0
Seasonal treatment*Pruning technique	HY5	13.473	3	4.491	119.428	0
	MYB	1.595	3	0.532	23.296	0
	bHLH	4.155	3	1.385	17.985	0
	CHS	5.918	3	1.973	14.571	0
	DFR	1.662	3	0.554	16.442	0
	UFGT	0.323	3	0.108	1.701	0.207
	OMT	16.879	3	5.626	110.561	0
